# Supplementary material for: Association between Adverse Events and Prognosis in Patients with Hepatocellular Carcinoma Treated with Atezolizumab Plus Bevacizumab: A Multicenter Retrospective Study
Source: Cancers (Basel). 2022 Sep 1;14(17):4284. doi: 10.3390/cancers14174284 (PMC9454839; doi:10.3390/cancers14174284)
Supplement: Supplementary file 1 [file cancers-14-04284-s001.zip]

Archive with 1 entries (1 files):
- cancers-1851638-supplementary.pdf
